# Supplementary material for: Bile Acids Promote Hepatic Biotransformation and Excretion of Aflatoxin B1 in Broiler Chickens
Source: Toxins (Basel). 2023 Dec 9;15(12):694. doi: 10.3390/toxins15120694 (PMC10747845; doi:10.3390/toxins15120694)
Supplement: Supplementary file 1 [file toxins-15-00694-s001.zip]

Archive with 1 entries (1 files):
- toxins-2737896-supplementary.pdf
